# Supplementary material for: Construction of physical maps for the sex-specific regions of papaya sex chromosomes
Source: BMC Genomics. 2012 May 8;13:176. doi: 10.1186/1471-2164-13-176 (PMC3430574; doi:10.1186/1471-2164-13-176)
Supplement: Additional file 1 — Table S1.Summary of probes for BAC library screening and the initial screening results. [file 1471-2164-13-176-S1.xlsx]

## Sheet: Sheet1
Table S2. List of probes used for screening positive BACs
No	Marker name	Sequence Source	Forward primer	Reverse primer	Product size (bp)	Library	No. of positive clones	No. of PCR confirmed clones	Male specificity
1	85B24t	BES	CAGGCATGCAAGCTTATGAA	CACAAATCCAACCCTCCAAT	161	HARC lib	56
2	85B24y	BES	TGCAATTGACTAGCCTGTGG	GGGGCACGCAAACTATTCTA	223	HARC lib	56
3	39I24y	BES	GCGTTCGTAATCGAGGTGTT	TTTGAACTTCGTGGAACCATC	#N/A	HARC lib	120
4	89M06y	BES	AAACCCATGAGCAAGTGTCC	TCATTGTTGTCCCAAACTGC	164	HARC lib	120
5	52H15t	BES	CCGTGATTGGCAACCTAAGA	TGAGCCAAGGTCCACTAGAA	1094	HARC lib	239
6	76M08y	BES	TATTGGCGCTACCCACTCTT	CCTAAAATAACACCGAATCTTGAAA	206	HARC lib	239
7	95B12y	BES	AAGTAGGAGTCTTCATAAGTCTTTTCG	CCAAGAAAGCCCTTCTCTCTA	158	HARC lib	64
8	95B12t	BES	CCATCCGGAACACACTCTTT	AATTTGCCAAAGCCACACTT	246	HARC lib	64
9	89I15t	BES	CAGGACACTTGTGTGCTTGC	TTCGCACCAAGATGGAAAAT	172	HARC lib	66
10	55H01t	BES	GGCATGCAAGCTTGAAGAAT	TGCACGTATGTGGCCTATCT	150	HARC lib	66
11	94E22t	BES	TGTGCTCCTGGGCCTACTAC	TTGCGAAAAGGTTGGTTTCT	238	HARC lib	51
12	94E22y	BES	CACATCTGGTATTGATCATTCCTT	GCTAACCACCCTACCAAGTTTT	107	HARC lib	51
13	85B24y	BES	TGCAATTGACTAGCCTGTGG	GGGGCACGCAAACTATTCTA	223	HARC lib	44
14	69K06y	BES	TCCTGATTTCAAGCTCATGC	TCTTTCATCATTTTAAGAAGCCAGT	#N/A	HARC lib	30	8
15	73A12y	BES	ACCCCATGCTTCGTTACTTC	TGAAATCTTAATTGGTTGGTTGC	191	HARC lib	30	2
16	85B24t	BES	CAGGCATGCAAGCTTATGAA	CACAAATCCAACCCTCCAAT	#N/A	HARC lib	11	0
17	89I15y	BES	AAGGAAGATGGACCACATGC	ATTAGGCGGCTAGGTTGGTT	232	HARC lib	11	3
18	94E22y	BES	GCTAACCACCCTACCAAGTTTT	CACATCTGGTATTGATCATTCCTT	#N/A	HARC lib	43	3
19	52H15y	BES	CGACTTGGCACGAAGACCTA	GAGTCACTTGCGCTGTAATC	#N/A	HARC lib	21
20	55M01t	BES	ACTTGGCCCTAGTTGATGGA	GGCATAGTCGAGGAAAACCA	#N/A	HARC lib	21
21	79C23t	BES	CATGCTTTGCGAAGTCGTTA	GGCCATTATGGTTGATACGG	171	HARC lib	46
22	79C23y	BES	GGTGACCTACAGAATACTCAAGC	CCTTAGGGCCCGAATAAAAG	176	HARC lib	46
23	96K11y	BES	TTTCTGTTACCCCCTTGAACTT	GGCGGAGCTTATAGCCAAG	#N/A	HARC lib	53
24	61F28t-69k	BAC seq	#N/A	#N/A	#N/A	HARC lib	53
25	83B02t	BES	AATTCACAAAGCGTGCTTGA	CCCTTCCTCTCCAAACTTCC	190	HARC lib	5	2
26	10B18y	BES	AAAAGGGTATGGGGAGGATG	TCCGTGGTGTTTTTCCTTTC	167	HARC lib	5	0
27	73A12y	BES	ACCCCATGCTTCGTTACTTC	TGAAATCTTAATTGGTTGGTTGC	191	HARC lib	35	13
28	63D17y	BES	TCAGCTTGCGATGTTGAGAC	CCATGCGAGTGACCACAATA	#N/A	HARC lib	35	6
29	52H15y	BES	CGACTTGGCACGAAGACCTA	GAGTCACTTGCGCTGTAATC	#N/A	HARC lib	58	0
30	55M01t	BES	ACTTGGCCCTAGTTGATGGA	GGCATAGTCGAGGAAAACCA	#N/A	HARC lib	58	0
31	53D01t	BES	TCGACATGCTATCCGTTTGA	CTTTAGAGTTTCATCGCAGGA	150	HARC lib	69
32	18P08t	BES	GCCACCAGGTCTCTGATGTT	AATTTGGGTCTCCATTGCTG	205	HARC lib	69
33	99O03t	BES	TCTGGGAGTCAAAACGATCC	TGAATTCAAGTGGGATGCAA	#N/A	HARC lib	19	7
34	99O03y	BES	TTCGCCCACACCTGTTAAGT	TTCGTATTGCATCCTGCTTG	#N/A	HARC lib	19	3
35	85B24y-50kb	BAC seq	CCACTATCGCGTCGTGTCAA	TGCTTCGTGAAGTCGTTCTG	#N/A	HARC lib	126	1
36	94E22 1k	BAC seq	#N/A	#N/A	#N/A	HARC lib
37	94E22 4kb	BAC seq	#N/A	#N/A	#N/A	HARC lib
38	79C23t 0.9k	BAC seq	TGGAAGTGCGGCGAATAATG	AGGCCTGTTGTGTCAATAGC	932	HARC lib	163
39	79C23y 1.4k	BAC seq	TCGTCACATGGTGGTCCATT	GCCTTCGTGTTGAGCTATCG	1039	HARC lib	163
40	66N15y	BES	GGGGTATCATGGACATCAGG	ATCGGGATGTCATAGGTGGA	215	HARC lib	39
41	86M09y	BES	AAACCCATGAGCAAGTGTCC	AACTGCCCAAAAACATGAGG	150	HARC lib	39
42	86M09t	BES	GTGAACCTGACTCTGATACT	AATTGTCGGCAAGGCAATAG	#N/A	HARC lib	145
43	85B24y	BES	TGCAATTGACTAGCCTGTGG	GGGGCACGCAAACTATTCTA	#N/A	HARC lib	77
44	95B12y	BES	TACCTTGCCATTGACAAGAC	TTGATTCGATCCTCGCCATA	#N/A	HARC lib	77
45	52H15y 3k	BAC seq	GCATGTCATGCGCTAATCAC	CTATTGCACAGGCAAGTTCC	#N/A	HARC lib	38
46	54H01-91	BAC seq	TGGCCACCAACTTCAGGTCA	CCGCCGAACTACCTGGTCTA	1081	HARC lib	72	19
47	85B24t-1k	BAC seq	AGCTGGTGCCATGATCTTAC	CTTCTCCGCCAACAATGCTG	#N/A	HARC lib	72	5
48	89M06t-2k	BAC seq	GACTGGTGAAGTCGAACATT	GATTGTTCGTGGTTGGTCTA	1176	HARC lib
49	85B24t-10k	BAC seq	CCTCCTGCATTCTCCTCAAC	ACGCCTGAATCAGAGGGTTA	869	HARC lib
50	74J19t	BES	GCTTGTGTGAGAGGGGACTT	AACGATCAATGCACCCTTATT	192	HARC lib
51	17J04t	BES	AGTTTCTCTGCAGGCATGCAAGC	GGTGAGTTACATACAACGTAGT	435	HARC lib
52	89M06t-4k	BAC seq	ACATTCCGATGCAGGTATGG	CTCAAGATCGGTTGACTGAG	1086	HARC lib
53	17J04t2	BES	AGCATCTTCAAGTTCTCCAGAAGC	GGTGAGTTACATACAACGTAGT	#N/A	HARC lib	26
54	17J04t3	BES	AGTTTCTCTGCAGGCATGCAAGC	GTCTTCTTCAACGTCATTTGG	#N/A	HARC lib	25
55	63E10t	BES	CAACTACCATGGGGGTCTTG	TGAATTCAAAGTGGCCTAAAGA	231	HARC lib	33
56	14F22t	BES	TGCTCTCTATAAGGCAATCCAA	GCGCTTGTGCAATGTAAAAA	#N/A	HARC lib	33
57	17J04t-F2R2	BES	AGCATCTTCAAGTTCTCCAGAAGC	GTCTTCTTCAACGTCATTTGG	417	HARC lib	28
58	95B12y-2k	BAC seq	TGCAAGAGTGAGTCGTTGAT	TGCTGAATGCCTTAGATGGA	1020	HARC lib	28
59	53G16y	BES	#N/A	#N/A	#N/A	HARC lib
60	38J14t	BES	#N/A	#N/A	#N/A	HARC lib
61	17J04t-F2R2	BES	AGCATCTTCAAGTTCTCCAGAAGC	GTCTTCTTCAACGTCATTTGG	417	HARC lib	35	9
62	95B12y-2k	BAC seq	TGCAAGAGTGAGTCGTTGAT	TGCTGAATGCCTTAGATGGA	1020	HARC lib	35	11
63	53G16y	BES	#N/A	#N/A	#N/A	HARC lib
64	38J14t	BES	#N/A	#N/A	#N/A	HARC lib
65	12D03t	BES	CTGTGTCAGTATGGTCTTCTAAGG	CCTACTGAACATTATCATTGTCACC	342	HARC lib	12
66	62A22t	BES	GGCCTATTCTCTCCATCCAA	TAAATTCAGCCCCTGGTTTG	217	HARC lib	18	0
67	15H10t	BES	GGAATCCTTTCCCACTTGGT	CGCGTGTCCAAAGGTAAAAT	#N/A	HARC lib	18	0
68	89A05t	BES	ACACCGTTTCTGCAACTTCC	TGCAGCAACATGTCTTCCTC	238	HARC lib	31
69	53E10t	BES	TAACCCTTGCTTGAGGAGGA	GAAGAAAAGCTAAAGCCCTCAA	682	HARC lib	42
70	61F18y	BES	AAAGTGCCACAAGTTTGCAG	GCAGTCAATGCAAGTTTTGAA	#N/A	HARC lib	12
71	38J14t	BES	#N/A	#N/A	#N/A	HARC lib	19
72	44N16t	BES	TTGGGGCCTACGTGTAGTTT	TGCACTGTTCGAGGCAATAG	#N/A	HARC lib	13
73	53G04t	BES	CACATGATTGTGAGGGAGTGA	TTTAGCAGTGTCGGCGTCTA	#N/A	HARC lib	19
74	99O03t	BES	TCTGGGAGTCAAAACGATCC	TGAATTCAAGTGGGATGCAA	#N/A	HARC lib	12
75	12D03t	BES	CTGTGTCAGTATGGTCTTCTAAGG	CCTACTGAACATTATCATTGTCACC	342	HARC lib	24
76	17J04t4	BES	AGCATCTTCAAGTTCTCCAGAAGC	GTCTTCTTCAACGTCATTTGG	#N/A	HARC lib	24
77	15H10t	BES	GGAATCCTTTCCCACTTGGT	CGCGTGTCCAAAGGTAAAAT	#N/A	HARC lib	40	0
78	66A22t	BES	#N/A	#N/A	#N/A	HARC lib	40	0
79	79C23y-4k	BAC seq	ATACCAGGCCACCAGTAACG	CCTTCTGGTTGGACTGAATG	1045	HARC lib	25	2
80	53O12t	BES	ATCAAGAGCCCTCCCTCATT	GCGTCGGATACCGAAATAGA	#N/A	HARC lib	18	3
81	99O03tenl	BES	GCATGCAAGCTTTGCTATCT	GGTGAGGTACTTTGCCTTTGA	#N/A	HARC lib	18	1
82	53G04tenl-F	BES	ATTCCCTTTGCTTCCCACTT	TTTAGCAGTGTCGGCGTCTA	638	HARC lib	16
83	60A17	BES	#N/A	#N/A	#N/A	HARC lib	16
84	67A12y	BES	GGGAAAAATGGATTGGAGTG	GCCCCGAGATTGGTTAATG	#N/A	HARC lib	6	0
85	62A22tenl	BES	TCGTTCATAAATGCTCCCAAG	TAAATTCAGCCCCTGGTTTG	#N/A	HARC lib	6	0
86	15H10tenl	BES	GGAATCCTTTCCCACTTGGT	GCATGGCATTTTCGATGATA	#N/A	HARC lib	9	0
87	59O17y	BES	GGATAAGGGTCGCACACAAC	CAGATTCATCCACGTGAACC	#N/A	HARC lib	9	3
88	96K11	BES	GATCACGCAGGAAAGAGACC	GTTGAAACCATCCGGACCTA	#N/A	HARC lib	43	0
89	55M01t (F2R2)	BES	TGAGGCATAGTCGAGGAA	AAGTGGGTGGGTTTAGTC	#N/A	HARC lib	43	1
90	28B06t	BES	GCAAGCTTGGCTCACATTCT	TTTCGCATCAAGTGGAAACA	159	HARC lib	34	6
91	41D12t	BES	CATGCAAGCTTGATCCTGTT	GCATGGATCATGTGAATTGC	582	HARC lib	34	5
92	92K23t	BES	TTGGTCCTTTCTTTGGGTGA	CGAGACCAATCAGTGCAAGA	#N/A	HARC lib	63	12	yes
93	68N18y	BES	AAAACTCTTTCGCAGCTTCC	GAATGATGTAATGAGGGAAGC	#N/A	HARC lib	63	7
94	69A08t	BES	cagaggctgggtctgaaa	gcagcttccctcatcaca	#N/A	HARC lib	56	16
95	63E10t	BES	CAACTACCATGGGGGTCTTG	TGAATTCAAAGTGGCCTAAAGA	231	HARC lib	56	5
96	79C23y4k	BAC seq	ATACCAGGCCACCAGTAACG	CCTTCTGGTTGGACTGAATG	1045	HARC lib	78
97	96K11t	BES	GATCACGCAGGAAAGAGACC	GTTGAAACCATCCGGACCTA	#N/A	HARC lib	78
98	55M01t (F2R2)	BES	TGAGGCATAGTCGAGGAA	AAGTGGGTGGGTTTAGTC	#N/A	HARC lib	54	3
99	70B08t	BES	#N/A	#N/A	#N/A	HARC lib	54	1
100	74G02t	BES	TTTGAGAGCTTTGGTGGGTAA	CCCAATTTGATAAAGTTTGCAG	#N/A	HARC lib	38
101	74G02y	BES	TGCCAATCCAAATGGAGACT	AAGCTCTCCATTTGGATTGG	#N/A	HARC lib	38
102	15H10t	BES	GGAATCCTTTCCCACTTGGT	CGCGTGTCCAAAGGTAAAAT	#N/A	HARC lib	82	1
103	80L24t	BES	ctgcagtggttccaacta	agctccatcttgcaacag	#N/A	HARC lib	82	3
104	47B08t	BES	CGCTCTATTGTGATGTTTTTCTG	CCATGGAACTCAAGCGTAGG	#N/A	HARC lib	17	2
105	53E18t	BES	TCGCAGCTTCCCTCATTTTA	TTCACTGTCTTGTGAATCGTAGG	#N/A	HARC lib	57
106	53E18y	BES	TTACATGGCCAAGGAAGGAG	CTCCACCGTGGGAGATAGAG	#N/A	HARC lib	57
107	60A17	BES	#N/A	#N/A	#N/A	HARC lib	16
108	13E18y	BES	CCTTTTCTACCTCCAGATGAATACAG	TGAGAATTTTTAAAAGGCTTCATCTT	#N/A	HARC lib	16
109	75C13t	BES	TGACAAAAAGATCGTCAACCA	CTGGAAATTGTTGAAAGATGACA	#N/A	HARC lib	78
110	23L24y	BES	ACGCGAACTCAATCAGAGGT	GGCCTCAGAGTGGAGACTCA	#N/A	HARC lib	78
111	85B16t	BES	GCCTACCCCTACTACCTGGAA	GTTATAGGTGGGGGCAAGGT	#N/A	HARC lib	21	8
112	95B12y	BES	TACCTTGCCATTGACAAGAC	TTGATTCGATCCTCGCCATA	#N/A	HARC lib	21	0
113	9F16t2	BES	CCATGTGGCATTTGTGATGG	AGAGGCTACTTGGGAACTTG	#N/A	HARC lib	22	19
114	2M19y	BES	ccctctcgtgtcacattt	gggtcgttactggaacat	#N/A	HARC lib	13
115	75C13t	BES	TGACAAAAAGATCGTCAACCA	CTGGAAATTGTTGAAAGATGACA	#N/A	HARC lib	13
116	30L14t	BES	TTTTGGAGTCATTGCAGACTATG	TGACTGATTTTCCATGCTTACAA	#N/A	HARC lib	77		yes
117	6M23t	BES	TGGAGGTGCAAATCCATTAC	CTCGGGCCATTAATCAAAAA	351	HARC lib	77
118	86M09y	BES	AAACCCATGAGCAAGTGTCC	AACTGCCCAAAAACATGAGG	150	HARC lib	46	8
119	64O06y	BES	gcttcacacctgctattgac	ggtggtagttgagaccagta	#N/A	HARC lib	46	0	yes
120	61H02t	BES	TCCTTTCCCTAGATTGCCTTT	TGTGGACGACATCATTGTGA	446	HARC lib	37
121	60A17t	BES	#N/A	#N/A	#N/A	HARC lib	37
122	77K08y	BES	GATCCGTGGAATCATCCATC	CAAATTTTGGGGAGAGCAAG	#N/A	HARC lib	38		yes
123	75H06t	BES	AAAGCAGGGGGCTTCACTAC	GTGCTCATCCTTAGCCATGC	495	HARC lib	38
124	61F18y-2	BES	GGCATGCCTGAGTAGGCTAA	CATGAAGGTTCTTGGGTGCT	159	HARC lib	91
125	96N05t	BES	TGCTCCAAGTCACCTTTTGA	CAAAGCAATTCATGAAAAACCA	421	HARC lib	91
126	30L14t	BES	TTTTGGAGTCATTGCAGACTATG	TGACTGATTTTCCATGCTTACAA	#N/A	HARC lib	9		yes
127	61F18y	BES	AAAGTGCCACAAGTTTGCAG	GCAGTCAATGCAAGTTTTGAA	#N/A	HARC lib	32
128	82H21t	BES	TGTTTGAGTTTCTGAAGTTGGAA	AACCATTATCCTTTTTCCTTTCA	517	HARC lib	77	1
129	08I21t	BES	ctcttcgagcaataggtgtc	tgcctatcaccacatgga	#N/A	HARC lib	71	13
130	84N17y	BES	GGCATATTGCTTTTTGGGAGT	ACCTTGGCAGCAACATAACC	452	HARC lib	10
131	62E02y	BES	#N/A	#N/A	#N/A	HARC lib	10
132	93H03y	BES	TCCATGCAGTAAACGCACTC	TTGTCACACCGTTAGGCAAC	323	HARC lib	14
133	32O08t	BES	CAGAGAATTGCACACACTCACA	CCGAAAAACCCAAAATCCTT	437	HARC lib	14
134	46J09y	BES	TTCCTGCTTCTCCCCAACTA	CCAACCCAGCGATTGAGTAT	#N/A	HARC lib	2
135	20C22t	BES	#N/A	#N/A	#N/A	HARC lib	12	3
136	87M18t	BES	ATACGCTTGTTTCCCCACAG	CTGGACTTCAGAACTCGTCAA	352	HARC lib	12	1
137	14F24y	BES	CCGAAATCTCAAAGTTTTCTTATACC	CCGCTGCTGTATTGGGTAAT	325	HARC lib	6
138	61L08y	BES	TTTCCATCAACATCGTCGTG	GAGCTTTCACTTTCCCGTCA	444	HARC lib	6
139	55A02t	BES	CGGGGCTGAGAAATCTCATAA	GGAATCCGGGAAGTGAATTA	521	HARC lib	45
140	80F18t	BES	TGCAAATTTAGCAGCGTCAC	GGACATGCAGATCCATTCCT	#N/A	HARC lib	45
141	67O01y	BES	#N/A	#N/A	#N/A	HARC lib	13
142	11K08t	BES	GGGAGGTGAAACGTTATTTTG	TTCCATAAGGAATTTCAAAGCTC	313	HARC lib	13
143	C20982-6k	BAC seq	CTCATAGGGTGAGGGGTTGA	AGGAAATGACAGTCGGATCG	932	HARC lib	34
144	20J12t	BES	AACCATCGTGATATTCCCACA	TGGCCTTATTCATTCATCTTCA	275	HARC lib	34	3	yes
145	67O01t	BES	#N/A	#N/A	#N/A	HARC lib	8
146	65J03y	BES	#N/A	#N/A	#N/A	HARC lib	8
147	90D06y	BES	GGTTTTCTATTTAACAAAATGTGA	ACATCCTGCATCAAGGAAGAA	210	HARC lib	29	2	yes
148	11K08t	BES	GGGAGGTGAAACGTTATTTTG	TTCCATAAGGAATTTCAAAGCTC	313	HARC lib	29	6
149	40J04t	BES	GCTATGGTGTATATGTACATG	TGTGCAGAATCATGTGTCGG	603	HARC lib	63	5
150	68N02t	BES	CGTGCGCATTTCTATTCTTTC	TTATGGGGAAGGGTATGTCAA	450	HARC lib	63
151	61K24t	BES	TTGTTGAATTTCCACTTTTAACTCC	AAAAGCCTATATGAAAAGCAAAAA	566	HARC lib	44	5
152	61K24y	BES	CATAAGCTTTCCCGGATGAA	GAATGATCGCGATTTTCCTT	513	HARC lib	44	4	yes
153	67O01t-20k	BAC seq	ATGGGCATAATTGAAAGCAA	TGAGGGTTTGGTGATCCTTT	#N/A	HARC lib
154	14F24t	BES	GCTTTAAGCTCTTTTCCTTACATCA	TGACAAAGCAATACGTTCCAA	506	HARC lib	40
155	55A12t	BES	#N/A	#N/A	#N/A	HARC lib	40
156	58C24t	BES	CAAGCTTGGTCGGAGAAGAG	CGCAACCACCATAGTCTCAC	201	HARC lib	6
157	67O01t	BES	#N/A	#N/A	#N/A	HARC lib	6
158	65J03y	BES	#N/A	#N/A	#N/A	HARC lib	4
159	80F18t	BES	TGCAAATTTAGCAGCGTCAC	GGACATGCAGATCCATTCCT	#N/A	HARC lib	4
160	C12620-10k	Shotgun	TATGAGCCAACCTCCTATGC	GATCAGAAGCTGGTGAACCT	901	HARC lib	17
161	14F24t	BES	GCTTTAAGCTCTTTTCCTTACATCA	TGACAAAGCAATACGTTCCAA	506	HARC lib	17
162	58C24t	BES	CAAGCTTGGTCGGAGAAGAG	CGCAACCACCATAGTCTCAC	201	HARC lib	6
163	99H23y	BES	TTGCCCGAGAAGACTCTTTG	CTTTTTCCCCCTCCATCAAC	522	HARC lib	6
164	47C13y	BES	GGAGACTCGCAATGGAAGAA	CCAGTCACAATCATGTCATCAA	566	HARC lib	27
165	69A15t	BES	#N/A	#N/A	#N/A	HARC lib	27
166	65J03	BES	#N/A	#N/A	#N/A	HARC lib	17
167	67O01	BES	#N/A	#N/A	#N/A	HARC lib	17
168	61K24t	BES	TTGTTGAATTTCCACTTTTAACTCC	AAAAGCCTATATGAAAAGCAAAAA	566	HARC lib	50
169	85C03y	BES	CTTTTCCACATGCTTCACGA	CCATGGACGAAAAGGAGGTA	374	HARC lib	50
170	70F08y	BES	CCCTCCAGGACACCATACCT	CAAACAGCAATGGAGTTCAAA	180	HARC lib	10
171	99H23y	BES	TTGCCCGAGAAGACTCTTTG	CTTTTTCCCCCTCCATCAAC	522	HARC lib	10
172	C12620-16k	Shotgun	CCGGGACATTCTTCAAGTGT	TGAAAGGCCAAGCTAGGAGA	950	HARC lib	31	1
173	45H02t	BES	AGCTTCCCAAACCTTTCCAG	GCGCTCCCATTCAAGATAAG	217	HARC lib	31	30
174	58B11y	BES	TGCATGATCACATATCCCAAA	CTGGATCTTTTTCCTTGGTCA	358	HARC lib	10
175	69A15t	BES	#N/A	#N/A	#N/A	HARC lib	10
176	88D11t	BES	AAGCCTGAATCACAATCCAAA	GCGAGAGGAAGAGAATGTCG	311	HARC lib	37	1	yes
177	51H04y	BES	CAACAGAAATGGGTTTCCAA	TTGGGCAAGCTACTTGAAGG	364	HARC lib	37	11	yes
178	36M01t	BES	TCTTCTGCATCTCAGGGTCA	GCCCTCTTCAGACGCTACAT	513	HARC lib	10
179	55K12t	BES	TGGAGGAAGCTTTGGAGAAG	TTTTTGGAAGGCTCATCAAAT	511	HARC lib	10
180	59L05y	BES	CCCTTTACATGAATGTCAACCA	TGGCCAGCCATACTTTATCA	484	HARC lib	4
181	62H24t	BES	ATTAAAATATTACGTCTTGCTAAG	GCTTTTTAATTTAACACCTAAG	244	HARC lib	4
182	26O11t	BES	GCCATCTAGAGGTCTGCTTTG	TGCATGGTATGACGTGGACT	326	HARC lib	9
183	29D17t	BES	TCTAGAGTCGTTCTGCAAGCAT	CAAAGCAGTAGCTGTCGCATA	484	HARC lib	9
184	43D06t	BES	ATTGTGCCTACGAGCAGTCC	AAAATGCCAAATCGCAACTC	361	HARC lib	11
185	83L09t	BES	TTCCAATTTTGTATCCCGTTATG	TGTACTCCATAGCCGAACTGC	483	HARC lib	11
186	81O12y	BES	GGTTTTGAGGAGGGAGGAGA	GCCTCCACTGGATACCATTC	284	HARC lib	28		yes
187	11D16t	BES	ATCATGCCGTCGAAGAACTC	AGCAGCCTAAAGGTGATTGG	371	HARC lib	28
188	29D17t	BES	TCTAGAGTCGTTCTGCAAGCAT	CAAAGCAGTAGCTGTCGCATA	484	HARC lib	0	0
189	48J17y	BES	TGCTTTCTTAGGAATGGATGG	TTAATCGCATTCCTGGAGGT	272	HARC lib	0	0
190	80N03t	BES	ATTGGCCCCTTGATCAATAGTA	ACCTTCACTTACCACATCAAAAGA	301	HARC lib	19
191	86B15y	BES	TCTCAAGTTTATCATCTTTTACCCTTT	TTTACAGACCTTAACGCGAAA	485	HARC lib	19
192	49A07y	BES	TGCTAAGATTTTGATGGGAAAA	TTGTCTATTTAGAAGGAAAGCATGT	400	HARC lib	0	0
193	C12620-4k	Shotgun	TTGGTATGTCCGCCGACAGA	ATCGTCCAGGCACACGGATT	693	HARC lib	0	0
194	C12620-10k	Shotgun	TATGAGCCAACCTCCTATGC	GATCAGAAGCTGGTGAACCT	901	HARC lib
195	98N11t	BES	CTGCAGGCATGCAAGCTTAT	TCCCTAACTTGCCAATAAGAGC	460	HARC lib	0	0
196	83L09y	BES	TCCAATTACGCATAGACCCTTT	TTCACTTGGTGTTGCTTCCA	489	HARC lib	0	0
197	69D05y	BES	CAGAAAGAAGCGCAAGAAGG	TCCAATTGATGGAAGAGGACA	274	HARC lib	6
198	84J07y	BES	CCAGATGGTTCATTATCTATGGAG	GCTGGAACATATAACGCCAGT	375	HARC lib	6
199	59P09y	BES	TTTGATCCCACAAAGGGAAT	CAAGCCAAGCAAATCAAGTG	300	HARC lib	2
200	54M22y	BES	GCATGTTAAAGCCAGGCTATCT	AATTCAAAGAGAAGCCTCCAGA	501	HARC lib	2
201	98N11t	BES	CTGCAGGCATGCAAGCTTAT	TCCCTAACTTGCCAATAAGAGC	460	HARC lib	0	0
202	83L09y	BES	TCCAATTACGCATAGACCCTTT	TTCACTTGGTGTTGCTTCCA	489	HARC lib	0	0
203	49A07y	BES	TGCTAAGATTTTGATGGGAAAA	TTGTCTATTTAGAAGGAAAGCATGT	400	HARC lib	7
204	C12620 - 10k	BES	TATGAGCCAACCTCCTATGC	GATCAGAAGCTGGTGAACCT	901	HARC lib	7
205	97B19y	BES	ATATCGCATGAGTTGTCCTT	cgtacctcgaccacattaaa	#N/A	HARC lib	4
206	59L05y	BES	CCCTTTACATGAATGTCAACCA	TGGCCAGCCATACTTTATCA	484	HARC lib	4
207	98N11t	BES	CTGCAGGCATGCAAGCTTAT	TCCCTAACTTGCCAATAAGAGC	460	HARC lib	2
208	83L09y	BES	TCCAATTACGCATAGACCCTTT	TTCACTTGGTGTTGCTTCCA	489	HARC lib	2
209	15D19y	BES	AGGCGCTTTGTTCCTACTCA	TGGCTTGGTTTTGTCACATC	369	HARC lib	14	13
210	15D19y	BES	AGGCGCTTTGTTCCTACTCA	TGGCTTGGTTTTGTCACATC	369	HARC lib	14	0
211	72J22y	BES	CCTTTTAGGAGCTTCCACACC	AAGGGTATGGGCATGTGAGT	300	HARC lib	14	0	yes
212	59P09y	BES	TTTGATCCCACAAAGGGAAT	CAAGCCAAGCAAATCAAGTG	300	HARC lib
213	97B19y	BES	ATATCGCATGAGTTGTCCTT	cgtacctcgaccacattaaa	#N/A	HARC lib
214	97B19y	BES	ATATCGCATGAGTTGTCCTT	cgtacctcgaccacattaaa	#N/A	HARC lib	7
215	86B15y	BES	TCTCAAGTTTATCATCTTTTACCCTTT	TTTACAGACCTTAACGCGAAA	485	HARC lib	7
216	97B19y	BES	ATATCGCATGAGTTGTCCTT	cgtacctcgaccacattaaa	#N/A	HARC lib	21
217	59L05y	BES	CCCTTTACATGAATGTCAACCA	TGGCCAGCCATACTTTATCA	484	HARC lib	21
218	43K15t	BES	TTGGGGATGAGTTCCATGT	TCCGCAGGAAGATTACGAGT	250	HARC lib	51	1	yes
219	43K15y	BES	ATGAAGAGAGTAGTACTCGGA	AAGCGTGCACTCTGCATCTA	180	HARC lib	51	13
220	59P09y	BES	TTTGATCCCACAAAGGGAAT	CAAGCCAAGCAAATCAAGTG	300	HARC lib	16
221	69D05y	BES	CAGAAAGAAGCGCAAGAAGG	TCCAATTGATGGAAGAGGACA	274	HARC lib	16
222	ctg22313	Shotgun	#N/A	#N/A	#N/A	HARC lib	28	0
223	84J07y	BES	CCAGATGGTTCATTATCTATGGAG	GCTGGAACATATAACGCCAGT	375	HARC lib	28	0
224	c16079-2k	Shotgun	tgacctgcaaatttgtggaa	gagcagaggatgccctctaa	592	HARC lib	28	0
225	P3K1052	SSR	#N/A	#N/A	#N/A	HARC lib	15
226	P3KR4	SSR	#N/A	#N/A	#N/A	HARC lib	15
227	07P17y	BES	GGCACATAAGGCAATTGGAC	GCAATGATCCCAAGTCTTTCA	374	HARC lib	17	0
228	61J22t	BES	#N/A	#N/A	#N/A	HARC lib	17	0
229	82L02y	BES	TCTCTCAGTGGGCCATTTTT	ATGTCCTGCACCTGTCACAC	525	HARC lib	11	1
230	30A16y	BES	CTCCTCACTGGCATCAAACA	GGAGCATTATGGTTGTGTGG	467	HARC lib	11	0	yes
231	89D14y	BES	TTTTGTTCTTTCAACCCCTTT	GAGGAGGGGAGTGTGTGTGT	508	HARC lib	36	0
232	67H04y	BES	CCCATAAAAAGCAGTCCGAAT	TAGGGAAAAGGAGCCACACA	386	HARC lib	36	0	yes
233	97B19y	BES	ATATCGCATGAGTTGTCCTT	cgtacctcgaccacattaaa	#N/A	HARC lib	N/A
234	95I24y	BES	CAGACTCTGCATGATGAGTTGAA	CAAGTGCACCCTCAATGTCA	421	HARC lib	N/A
235	67H04t	BES	GCGTGACAATGCAAAGTTGT	CCAAGACATTTGAATTCTTATTTGG	479	HARC lib	8	4	yes
236	11D16y	BES	ATATGAGGTGGAGGGGGTTG	GGAAAGCATTTGTGCATGTG	307	HARC lib	8	0	yes
237	81O12y	BES	GGTTTTGAGGAGGGAGGAGA	GCCTCCACTGGATACCATTC	284	HARC lib	23		yes
238	72J22y	BES	CCTTTTAGGAGCTTCCACACC	AAGGGTATGGGCATGTGAGT	300	HARC lib	23		yes
239	ctg44456	Shotgun	tcccaaaaataccccaaaaa	tactgcatggttggcacatt	898	HARC lib	3
240	47E23t	BES	GAAAAGGGGTGAGCTCCATA	GGTTGACACAGTCGTGGTTG	414	HARC lib	3
241	97B19y	BES	ATATCGCATGAGTTGTCCTT	cgtacctcgaccacattaaa	#N/A	HARC lib	1
242	95I24y	BES	CAGACTCTGCATGATGAGTTGAA	CAAGTGCACCCTCAATGTCA	421	HARC lib	1
243	49M24t	BES	AAGTGGGCAATTGAGAGGTG	GAATCACCAAACCACGAACC	570	HARC lib	9
244	95I24y	BES	CAGACTCTGCATGATGAGTTGAA	CAAGTGCACCCTCAATGTCA	421	HARC lib	9
245	82L02y	BES	TCTCTCAGTGGGCCATTTTT	ATGTCCTGCACCTGTCACAC	525	HARC lib	9
246	98N11t	BES	CTGCAGGCATGCAAGCTTAT	TCCCTAACTTGCCAATAAGAGC	460	HARC lib	9
247	97B17y	BES	#N/A	#N/A	#N/A	HARC lib	9
248	86B15y	BES	TCTCAAGTTTATCATCTTTTACCCTTT	TTTACAGACCTTAACGCGAAA	485	HARC lib	8
249	61K22t	BES	AGTCACATTTTGATGCTCTTCG	GTCAGATGCTTCTGTGTGCTTC	400	HARC lib	8
250	84J07y	BES	CCAGATGGTTCATTATCTATGGAG	GCTGGAACATATAACGCCAGT	375	HARC lib	31	3
251	85C03y	BES	CTTTTCCACATGCTTCACGA	CCATGGACGAAAAGGAGGTA	374	HARC lib	31	0
252	94I05t	BES	TACACAGGACCCTGGGCTAC	TCCTTCCTCCTACTCTATCACCA	205	HARC lib	23	6
253	94I05y	BES	CGATAGAAGTGAAGTCGAGCA	TGGTGAACCACTTCTGGTGA	443	HARC lib	23	3
254	85C03y	BES	CTTTTCCACATGCTTCACGA	CCATGGACGAAAAGGAGGTA	374	HARC lib	31	14
255	59P09y	BES	TTTGATCCCACAAAGGGAAT	CAAGCCAAGCAAATCAAGTG	300	HARC lib	11
256	84J07y	BES	CCAGATGGTTCATTATCTATGGAG	GCTGGAACATATAACGCCAGT	375	HARC lib	2
257	64006t	BES	CGTTTACCCTCTAGTGTTCTAGATTTC	ATCTGGCTTTTGGTATGGTTTC	#N/A	HARC lib	4	2
258	54A09y	BES	GAAACCTGCCAAATGGGATA	CAATTCCTCCCACTCCAATG	434	HARC lib	7	0
259	07P17y	BES	GGCACATAAGGCAATTGGAC	GCAATGATCCCAAGTCTTTCA	374	HARC lib	3	1
260	85B16t	BES	GCCTACCCCTACTACCTGGAA	GTTATAGGTGGGGGCAAGGT	#N/A	HARC lib	54
261	69E13t	BES	CTAATGCCCTTGCCATTTTC	TCCATGATGTTGGTTGGTTG	306	HARC lib	54
262	01F15y	BES	TCAGTGTATGGACAATTGTATGGA	TGCTCCATCTCACACTTTTACC	301	HARC lib	54		yes
263	32G10t	BES	TTACCAATGGAGCCCGAATA	CTCCGTCCGGTATGAGAGAC	363	HARC lib	4	0	yes
264	32G10y	BES	TCAATGAGATTACCTTATCAATA	TGACATTCCACTATGGGTGA	226	HARC lib	4	3
265	71E04t	BES	GAGAGAGAGACGAAATTGATAGCC	TTTGATTCATGAAACCGAAAAA	311	HARC lib	2	0
266	71E04y	BES	GGGGTGTGAATTCAGTTAGAGG	CAGGCCCACTCATTTTGTTT	364	HARC lib	2	0	yes
267	98J17t	BES	GCAAGCTTTTCCCACAAAAT	CAGGAGAGGTCTCGTGGTCT	497	HARC lib	5	3
268	98J17y	BES	TGCATGCCATTTAGGACAAA	GTGGGAAAAGGCTTGTTGAA	479	HARC lib	5	2
269	91O20t	BES	AACCCAAGAGCCTTTCCATT	TCGGGGTGTTACACAATCTG	337	HARC lib	12	2	yes
270	91O20y	BES	#N/A	#N/A	#N/A	HARC lib	12	4	yes
271	85B16t	BES	GCCTACCCCTACTACCTGGAA	GTTATAGGTGGGGGCAAGGT	#N/A	HARC lib
272	94I05y	BES	TACACAGGACCCTGGGCTAC	TCCTTCCTCCTACTCTATCACCA	205	HARC lib
273	61K24t	BES	TTGTTGAATTTCCACTTTTAACTCC	AAAAGCCTATATGAAAAGCAAAAA	566	HARC lib
274	21P19t	BES	TCTAGAGTCACCTGCAGGCA	ACCACATAATTTACCCCCTACT	176	HARC lib
275	32G10t	BES	TTACCAATGGAGCCCGAATA	CTCCGTCCGGTATGAGAGAC	363	HARC lib	22	2	yes
276	54M13y	BES	CCCTACTGGGGTCACATCAT	TGCCCTGCTGAATCTTTAGG	415	HARC lib	22	1
277	78H09t	BES	GATGTTCCCAAAGGGGAAGT	TCCTCTCACTGTATCCCATGC	407	HARC lib	22	2	yes
278	11D16y	BES	ATATGAGGTGGAGGGGGTTG	GGAAAGCATTTGTGCATGTG	307	HARC lib	61	0	yes
279	96A24t	BES	AAACCAAGCAGCTTCCAAGA	GGGCAGCATACCACTGTTCT	465	HARC lib	61	0
280	01N19t	BES	GTGTTGTTTCCCGGTGAGTT	TCCCCCTCAAGTTGGTACAG	405	HARC lib	8	0
281	01N19y	BES	CCAGGGAACAACTCCTCAAC	TGTGGCTTAATACACCTGCTT	299	HARC lib	8	0
282	11D16y	BES	ATATGAGGTGGAGGGGGTTG	GGAAAGCATTTGTGCATGTG	307	HARC lib	9	3	yes
283	21E17t	BES	CCGCAAAAATCTTGAACTCC	TTTGACTCGCAACTGCTACAA	307	HARC lib	2	0	yes
284	11D16y	BES	ATATGAGGTGGAGGGGGTTG	GGAAAGCATTTGTGCATGTG	307	HARC lib	46	12	yes
285	96A24t	BES	AAACCAAGCAGCTTCCAAGA	GGGCAGCATACCACTGTTCT	465	HARC lib	46	1
286	21E17t	BES	CCGCAAAAATCTTGAACTCC	TTTGACTCGCAACTGCTACAA	307	HARC lib	29	2	yes
287	59G12y	BES	AAACGGATATGGGTCGTTTG	GCTTCGCAACAGAGAGATCC	513	HARC lib	29	4
288	54M23y	BES	CCCAACTGTTACCTGAGCAGA	TCCAAACCCTCTCTGTGCTT	439	HARC lib	44
289	05K22t	BES	GAAAGGCTCTTCCGACAATG	TTCATACTCTAGTGTGTGTGTGTGTG	597	HARC lib	44
290	66L09t	BES	GGTGCGATCATACCAGCACT	TCGCAGTGCAAATACATTCA	316	HARC lib	232	12/110
291	93H03y	BES	TCCATGCAGTAAACGCACTC	TTGTCACACCGTTAGGCAAC	323	HARC lib	232	0/110
292	M129J18y	BES	AGTGTTCGGCTTCACCATTT	GCCTGTATGGTCCGAAGTGT	464	HARC lib	33
293	27P17t	BES	#N/A	#N/A	#N/A	HARC lib	33	0
294	48J08y	BES	TTGACTCCTCCCAAATCTTCA	CAGTAGCAACTATGCGATCCAG	301	HARC lib	28	0
295	82K16y	BES	TCGGCTCCTTTTTACCCATT	GGGGGAGTTTTCTAGGCAGT	367	HARC lib	28	2
296	93H03y	BES	TCCATGCAGTAAACGCACTC	TTGTCACACCGTTAGGCAAC	323	Superpool	12
297	54M13y	BES	CCCTACTGGGGTCACATCAT	TGCCCTGCTGAATCTTTAGG	415	Superpool	21
298	21E17t	BES	CCGCAAAAATCTTGAACTCC	TTTGACTCGCAACTGCTACAA	307	Superpool	6	0	yes
299	62M12y	BES	TTTGTTGTTGATGCGTTTCTG	CCACCCTGCTGGCATACTTA	373	HARC lib	35
300	93H03y	BES	TCCATGCAGTAAACGCACTC	TTGTCACACCGTTAGGCAAC	323	HARC lib	35
301	24P17t	BES	GGGTTTTATTGGATGCAAGC	TGACTTTAAAGGTACGACCCAAA	370	Superpool	24
302	54M13y	BES	CCCTACTGGGGTCACATCAT	TGCCCTGCTGAATCTTTAGG	415	HARC lib	19	3
303	21E17t	BES	CCGCAAAAATCTTGAACTCC	TTTGACTCGCAACTGCTACAA	307	Superpool	2	0	yes
304	06E01y	BES	TCAACACATTTCGTTTGCTCTT	GGGAAATGTCAAATCGGAAG	252	HARC lib	10
305	M125I09y	BES	gatgtaccaggacttgaggt	tatggtctcaagtgatacagg	770	Superpool	54	4
306	59G12y	BES	AAACGGATATGGGTCGTTTG	GCTTCGCAACAGAGAGATCC	513	Superpool	32
307	06E01y	BES	TCAACACATTTCGTTTGCTCTT	GGGAAATGTCAAATCGGAAG	252	Membrane	17
308	24P17t	BES	GGGTTTTATTGGATGCAAGC	TGACTTTAAAGGTACGACCCAAA	370	Membrane	17
309	64C01t3	BES	TCACTTTCCTTCCAATTGATGA	TGGGACAAAATTTAAATGAATGAA	109	Membrane	33
310	M129J18y	BES	AGTGTTCGGCTTCACCATTT	GCCTGTATGGTCCGAAGTGT	464	Membrane	33
311	24P17t	BES	GGGTTTTATTGGATGCAAGC	TGACTTTAAAGGTACGACCCAAA	370	Superpool	1
312	64C01t3	BES	TCACTTTCCTTCCAATTGATGA	TGGGACAAAATTTAAATGAATGAA	109	Superpool	16
313	11O23t	BES	TCTCCATCTCCAGACAATTCAA	TTTTTGGATTTTCCACCATC	356	HARC lib	21	2
314	11O23y	BES	GGCTGTTGGTGGACTACAAAA	CCATGCCTCTTGGGTTTATG	345	HARC lib	21	3
315	90F03t	BES	TGCAACAATAGGAAATAGGGAAG	TCCCACACCTCTTGGGTTTA	302	HARC lib	47	17
316	96F12t	BES	TGCATGTTTTGATCATTGGTT	GGGCTTTTTATCCACCTAAGGA	485	HARC lib	47	0
317	96F12t	BES	TGCATGTTTTGATCATTGGTT	GGGCTTTTTATCCACCTAAGGA	485	Superpool	24
318	80K17t	BES	TTCCATCTCCTAACTCCGTTTT	TTTGCATTTGGTGATTTTCG	426	Superpool	6	1
319	69D24y	BES	TCAAAAGGTGACTTGGAGCA	CACTAATTGTTTGTGGCACCAT	447	Superpool	2	0
320	49N10y	BES	TGGCCCATCTAAAGTTCACC	ATCCCCTTGAGAAGCCCTAA	426	Superpool	18
321	54M13y	BES	CCCTACTGGGGTCACATCAT	TGCCCTGCTGAATCTTTAGG	415	Membrane	50
322	49N10y	BES	TGGCCCATCTAAAGTTCACC	ATCCCCTTGAGAAGCCCTAA	426	Membrane	50
323	11F22y	BES	TGGCAGTTGTTTTTATTTGGAA	GAGTGCAGTTGTGGTGCTGT	431	Superpool	20
324	88A07t	BES	AAAGCAAGAATAAGGGTTCACG	CATTCTATGGAGCAACTCTGGA	260	Superpool	20
325	54M13y	BES	CCCTACTGGGGTCACATCAT	TGCCCTGCTGAATCTTTAGG	415	F membrane	16	3
326	54M13y	BES	CCCTACTGGGGTCACATCAT	TGCCCTGCTGAATCTTTAGG	415	Male membrane	45	1
327	96A24t	BES	AAACCAAGCAGCTTCCAAGA	GGGCAGCATACCACTGTTCT	465	Male membrane	45	1
328	ctg38610-0.5k	Shotgun	caagaacgggaggtgaagtg	aaagggtgcatcacgagaac	542	Superpool	70
329	ctg38610-0.1k	Shotgun	CCACTGGTTCATTCGCAAAG	TTCACCTCCCGTTCTTGTTC	432	Superpool	20
330	17J11y	BES	TTGCGACAATCCTCACAACT	CCCTCTCATGCAGACTGGTT	340	Superpool	42
331	P3k96178	SSR	#N/A	#N/A	#N/A	Superpool	9
332	P3k124	SSR	CATTTCGAAACTGCATCCCG	TCCACGACTCCTGACGATGA	#N/A	Superpool	12
