# Supplementary material for: Construction of physical maps for the sex-specific regions of papaya sex chromosomes
Source: BMC Genomics. 2012 May 8;13:176. doi: 10.1186/1471-2164-13-176 (PMC3430574; doi:10.1186/1471-2164-13-176)
Supplement: Additional file 5 — Table S2.List of SSR primers used for fine mapping. [file 1471-2164-13-176-S5.xls]

## Sheet: Primer list
Table S1. List of SSR primers used for fine mapping
No	SSR ID	SSR unit	Forward primer	Tm	Reverse primer	Tm	Product size (bp)
1	12I03_ctg6_26a	TTA	CCCTAAAACCCAAATTTTCACTCC	62.98	GGGGGAGAGTTGTAACACCCA	63.32	200
2	12I03_ctg6_46c	AAATA	TGGAAGGGAAGAGTGATAAGTGAA	61.31	TCAAGGATAGGGTTCACCACA	60.36	181
3	12I03_ctg6_88a	ATAT	GAAAATGGAAGGGAAGAGTGA	58	TCAAGGATAGGGTTCACCACA	60	180
4	54M22_BACs_1000a	TCTCTCTCTCTCTCTC	TTCCTCCCCTCCTCTCTTGG	62.92	AAAAGCAAAGGAAGGCGGTC	62.79	165
5	54M22_BACs_636a	AATTTTTA	TGATTTGTGTTGGTGCTTTGTT	60.44	AAATTCTATTTTGACCCCCAGTTT	60.32	250
6	54M22_BACs_662a	TGTGTGTGTGTGTGTG	TTTGGGATTTCAATTTGCTTGA	61.62	TCGATCCAATACTAACAACGACAA	60.75	162
7	54M22_BACs_716b	AGAGAGAGAGAG	TCGTTAACGGTCGCAGGATT	62.81	CGCCAGATGTTCTCTCCCTTT	62.88	187
8	84M10ctg5_28a	AAATA	TGGAAGGGAAGAGTGATAAGTGAA	61.31	TCAAGGATAGGGTTCACCACA	60.36	180
9	84M10ctg5_42a	TTTAA	GGGGGAGAGTTGTAACACCCA	63.32	TCAAAAACACCCCCAGAATCC	63.19	230
10	84M10ctg6_134a	AGAGAG	GGGCTTAGATTTCACCCCAAA	62.34	CACCCCTTTTTCCCAAAATCA	63.07	236
11	84M10ctg6_134b	ATTTA	GGGCTTAGATTTCACCCCAAA	62.34	CACCCCTTTTTCCCAAAATCA	63.07	236
12	84M10ctg6_138a	ATAT	AACTTCATGGTGGTTTCGCA	61.48	AGCCACATTTTCTTGCTTATCAAA	61.27	276
13	84M10ctg6_148a	ATTAA	TCAAAAACACCCCCAGAATCC	63.19	GGGGGAGAGTTGTAACACCCA	63.32	240
14	84M10ctg6_196a	AAATA	TGGAAGGGAAGAGTGATAAGTGAA	61.31	TCAAGGATAGGGTTCACCACA	60.36	181
15	84M10ctg6_218a	AGAGAG	GGGCTTAGATTTCACCCCAAA	62.34	CACCCCTTTTTCCCAAAATCA	63.07	236
16	84M10ctg6_218b	ATTTA	GGGCTTAGATTTCACCCCAAA	62.34	CACCCCTTTTTCCCAAAATCA	63.07	236
17	84M10ctg6_222a	ATAT	TCATGTCTGGAGAAACATGAAAAA	60.86	TGCTTGTAGAACGAAATGAGATGA	61.13	248
18	84M10ctg6_34a	AAATAT	CCCCAACCCTCCTTCTTCAC	63.06	CACATCGTGTTCCTTTGGCA	63.05	245
19	84M10ctg6_34b	AAAAG	GGAGAAGTGAGGGTAGGCCG	63.33	ACATGCTCCCTCACCCGTTA	62.78	187
20	84M10ctg6_35a	ACAC	TGAGTGCCCACCACCTAACA	62.54	TGATTGGAATTAAAAGGCCCG	63.1	172
21	84M10ctg6_86a	TATATATATA	CTTCAAACCCTTTGCGCTTG	63.04	CGTGCACTTGTATCCGTATTTGC	63.72	162
22	84M10ctg6_9a	TCCTCC	CGTTGACCGAGGAACTCCAT	62.4	GTTGCTCATCCCGAGACCTG	63.13	193
23	spctg177_123a	ATATAT	TCCCCTTTCAAAGCTCTGATACTT	61.704	TCGGTCTTGGACTTGCCTCT	62.28	145
24	spctg177_12a	ATATAT	TCTTGACACCTCATCCCTTGG	62.38	CAACGGTACACTGAATGGGGA	63.016	128
25	spctg177_258a	TCTC	GTGGACTGATGATCGGGGAC	62.73	CCCCGATAAATTTCAGCGAAT	62.266	163
26	spctg177_25b	AAT	CATCCTGTTATCGGGGCTTG	62.654	CCCATTTTTCTCAAAATTGCTTTC	62.143	228
27	spctg177_39a	ATAT	ATGTTGGGCGCCTTTCTTTT	63.015	ACCTGCCGTGGCTATTGAGA	63.037	154
28	spctg177_445a	AGAGAG	TCCTACGAAGGACCAATTAAGCA	62.096	TCTTTGCAAGTGTTTTGCATCA	61.713	184
29	spctg177_457a	GCGGCG	CAAGGACCCAATACACCCCA	62.859	CAGATTCAGATTCCACCGGC	62.88	129
30	spctg177_492a	ATATATAT	ACTCCAGCTAGCTAGGGAATTTTT	60.161	GCACCACTTTCCCAATTTCA	60.874	193
31	spctg177_495a	ATATAT	GCACGCCTTCTTCTTGGAAA	62.684	CGTGCAGCATCGGCTATTTA	62.175	155
32	spctg177_497a	ATAT	GTGCATTCAAAATTTTATTCGTGA	60.235	GTGTGGAGTGGATCAATTTGC	60.377	198
33	spctg177_793a	TCCTCC	TCATAACTTCCCTCGTCGGC	62.429	GTTGCTCATCCCGAGACCTG	63.13	102
34	supercontig_66_1_108a	GAGAGAGA	TGAGGGCAGTGGTTACCGTT	62.79	TTTTTGCCAAAGCACGGTCT	62.93	174
35	supercontig_66_1_345a	TCTCTCTCTC	CCCACAATTTGCAATATGGTTCA	63.77	ATGCGGCTATGACTGGCAAA	63.87	187
36	BorderB_411a	ATT	GGAGGGGAGAGTTGTAACACCTAA	61.873	CAAAAACACTCCCAGAACCCA	62.189	249
37	BorderB_1288a	CTATGGT	TGGTGAAAGAGCGAATGCTG	62.448	TCATCGAACCTGCCATAGCC	63.383	197
38	BorderB_876a	TTTAA	TTGTAACACCCAAAATTTTCCTTT	60.022	AACACCCCCAGAATCCAAAT	60.422	248
39	BorderB_2001a	TTA	CCCATAACTCAAATTTTCACCCC	62.677	TGTAAAAGCTTCTGTAACACCCCA	62.028	239
40	BorderB_2069a	AC	GCAATCAAATTTCTGTATGATGCG	62.765	GCACAGAGTTGGCACAGTGG	62.951	194
41	BorderB_1127a	TTC	CGGGTTTGTTGTTGGTGGTT	62.901	GTTGGAGAAGTGGGCACGAG	63.14	179
42	BorderB_1029a	TA	TCCGAAGAAAACATTGGCCTT	62.999	TGGTGAGATCTTGTGAGCTTGAA	62.237	250
43	86B15ctg9a	CAT	CCCTTATTGCCAACAAAAAGAAA	61.438	GCATATGCATACAAAGTCTTGGC	60.866	167
44	BorderB_1299b	GA	CCTTTCATTTCCCAGGGATT	60.124	AATGGAAGGTACTTTTCTGTGTGC	60.776	224
45	BorderB_1138a	AT	TGGGTTGGTGGAGGAAATGT	62.497	TGGTCTCGATGCATGTAAGAATTG	63.372	151
46	BorderB_733a	AG	CTCGCATCGAGATCTGCCTT	62.911	AAGCCTCTCTGTGCAGCTCG	63.301	139
47	BorderB_770a	TTC	CCGCCTGTATTCATGCGAGT	63.404	TGCTGTCTCTCGCCTCTCCT	62.774	200
48	BorderB_383a	TAAAAA	CCCTTAGAACCCAAATTTTCACC	61.983	AAAACAACCATGTAACACCCAACA	62.426	182
49	BorderB_1565a	TA	TGGATTTGAATTTGGAAGCATTG	63.122	TGGCATGGATTCCTGCAATA	62.314	159
50	BorderB_1801a	AT	ACTGTCGGCATTGACAGGGT	62.909	TCAACATCCAAACGACTTCCC	62.186	149
51	BorderB_734a	AT	AGTGATCTGGACGATCTGGG	60.072	TGCATGCATAATATGTGTCAAAAA	60.261	246
52	BorderB_242a	GGTTAG	TCAGCCAATGTAGTTGTCAGGA	60.689	CAGCGGTAGCTGCTGTGAA	61.322	172
53	BorderB_1a	TTA	GCAAGTCTACCGCACGCTCT	62.968	CGCGACTGGAAGAAGAAGGA	62.889	178
54	BorderB_1655a	TA	CATGCTTGGCTGTCACGAAA	63.319	GAAGGACCCACCATCCCTTC	62.94	140
55	BorderB_1655b	AAT	GCAAATACACCAAATGTGGCA	61.688	TGATAAACGGCTAAACAACGACA	61.711	182
56	58C24_134a	CT	CCTCGAGGAAAAACTCCCAAA	62.64	TGGGCTTCCCTCCCCTATAA	62.84	187
57	58C24_15a	TTA	TTGCGGTCGGAGTAACTGAA	61.73	TGGCCAAAAGAACGAATGAA	61.5	197
58	58C24_21a	TTTAA	TGGCTTCCTTTGTAAAAACTCAAA	61.26	TCAAAAACACCAACAGAATCCAA	61.61	242
59	58C24_25b	GA	TGACCTGTGTCTTCTTCAGCAAA	62.25	TTCCGTCCAGCTTAGAGACTTCTT	62	199
60	58C24_53a	TTC	CGTTTTGGTGTTTGGTGTGG	62.2	TCCCCCATGTATCGTCAAGAA	62.53	200
61	75H06_130a	AT	TCTTCTTAATTTTGGGTCCCCATT	62.97	TCAAGCATGGGGTGTCTTAGG	62.32	152
62	75H06_131a	AT	TGGTTTGTGTACTCCTTTGCC	60.02	TCATGACAACGAACTACATCCCT	60.79	230
63	75H06_18a	TAATT	GGATGATTTGCATGATGGTTCA	62.91	CAAAAACACCCCCATAATCCAA	62.78	248
64	75H06_232a	AG	TCCCCACCCTTTCCTCATAA	61.56	AACATGCAACATGCCAATTCA	62.25	197
65	75H06_29a	TA	TGTGAAGTTGCAGACAAGAAGACA	62.29	GGGGGCAGCACTCAATTAAA	62.22	275
66	75H06_48b	TA	TGGTTAAGAAAAATTTCGGCTTG	61.55	TGAAGTCAAAACCAGAAAAGAAGG	60.96	188
67	75H06_77a	CA	GCTGGCTATTTCAAGGTCCG	62	TGGACGAACAACTGACGCTC	62.43	155
68	75H06_77b	AT	GCGTCAGTTGTTCGTCCACA	63.34	GCTTCAGGGAGACACCATGATT	62.67	168
69	75H06_80a	CA	AAGGAATCCACGAGCAACCA	62.89	CGCAAGTGTAGGAGCTTGCC	63.3	115
70	75H06_90a	TC	GCACCAGAACACTCGGCTTT	62.69	TTTGCAGGCGAGCTCTTTTC	62.94	192
71	75H06_10a	GAA	TGGACTCGATGGACTTGTTGG	63.37	CAAGGTTTTGGCTTTTGACTGG	63.02	167
72	75H06_93a	AGCC	CCACACCGCATGAGAAATCA	63.04	TTGGCTCTGGGAAAGAAAAAGA	62.35	188
73	75H06_96a	CTTCTT	GCGACGATTGGGTAATGGAA	63.02	TGTAAACCCGAAACCCGTCA	63.48	169
74	75H06_99a	TCCAT	AGACATAATCCCCACGTTTTGTT	60.84	CAACGGATAATGGGTTTGACA	60.6	188
75	75H06_100a	AT	CCGCAGTTGCTCTCGTCATA	62.46	TGGAGGTGGGGTGAAGAGAA	62.96	125
76	75H06_100b	GA	AAACCAAGAAGAAAAGTGGGGTG	62.68	CTGCCCTGCTGTATGTTGGA	62.19	193
77	75H06_11a	TA	TTCCCTTCTCTGGGTGCTTG	62.63	CATCGTGTCTCTCTTCTCCGC	62.43	153
78	75H06_104a	AG	TATGCAAACATCCGTGTCCG	62.82	GGATGCATGATGCTGGTGAA	63.05	132
Note: Number 1-35 for border A; 36-78 for border B
